# Supplementary material for: Liquid Chromatographic Quadrupole Time-of-Flight Mass Spectrometric Untargeted Profiling of (Poly)phenolic Compounds in Rubus idaeus L. and Rubus occidentalis L. Fruits and Their Comparative Evaluation
Source: Antioxidants (Basel). 2021 Apr 29;10(5):704. doi: 10.3390/antiox10050704 (PMC8145548; doi:10.3390/antiox10050704)
Supplement: Supplementary file 1 [file antioxidants-10-00704-s001.zip]

Archive with 1 entries (1 files):
- antioxidants-1181813-supplementary.pdf
